# Supplementary material for: The HOMO-LUMO Gap as Discriminator of Biotic from Abiotic Chemistries
Source: Life (Basel). 2024 Oct 18;14(10):1330. doi: 10.3390/life14101330 (PMC11509606; doi:10.3390/life14101330)
Supplement: Supplementary file 1 [file life-14-01330-s001.zip]

Archive with 1 entries (1 files):
- life-3260636-supplementary.pdf
